# Supplementary material for: Monitoring the Influence of Hand, Foot, and Mouth Disease: New Guidelines on Patient Care during the 2011–2012 Multiwaves and Multivariant Outbreak in Hai Phong City, Vietnam
Source: Pathogens. 2024 Sep 9;13(9):777. doi: 10.3390/pathogens13090777 (PMC11435139; doi:10.3390/pathogens13090777)
Supplement: Supplementary file 1 [file pathogens-13-00777-s001.zip]

Archive with 1 entries (1 files):
- pathogens-3112717-supplementary.pdf
